# Supplementary material for: The Effects of the Combined Co-Expression of GroEL/ES and Trigger Factor Chaperones on Orthopoxvirus Phospholipase F13 Production in E. coli
Source: BioTech (Basel). 2024 Dec 23;13(4):57. doi: 10.3390/biotech13040057 (PMC11674265; doi:10.3390/biotech13040057)
Supplement: Supplementary file 1 [file biotech-13-00057-s001.zip]

Archive with 1 entries (1 files):
- biotech-3347325-supplementary.pdf
